# Supplementary material for: Flow Ripple Reduction in Reciprocating Pumps by Multi-Phase Rectification
Source: Sensors (Basel). 2023 Aug 5;23(15):6967. doi: 10.3390/s23156967 (PMC10422673; doi:10.3390/s23156967)
Supplement: Supplementary file 1 [file sensors-23-06967-s001.zip]

Archive with 1 entries (1 files):
- sensors-2292164-supplementary.pdf
